# Supplementary material for: Characterizing the Time-Perspective of Nations with Search Engine Query Data
Source: PLoS One. 2014 Apr 15;9(4):e95209. doi: 10.1371/journal.pone.0095209 (PMC3988161; doi:10.1371/journal.pone.0095209)
Supplement: Table S1 — List of nations. (XLSX) [file pone.0095209.s001.xlsx]

## Sheet: Sheet1
Table S1. List of nations.
Argentina
Australia
Austria
Belgium
Brazil
Canada
Chile
China
Colombia
Czech Republic
Egypt
France
Germany
Hungary
India
Indonesia
Italy
Japan
Kazakhstan
Malaysia
Mexico
Morocco
Netherlands
Nigeria
Pakistan
Peru
Philippines
Poland
Portugal
Romania
Russia
Saudi Arabia
South Korea
Spain
Sweden
Switzerland
Thailand
Turkey
Ukraine
United Kingdom
United States
Venezuela
Vietnam
